# Supplementary material for: Genomic prediction and association analyses for breeding parthenocarpic blueberries
Source: Hortic Res. 2025 Mar 21;12(7):uhaf086. doi: 10.1093/hr/uhaf086 (PMC12064955; doi:10.1093/hr/uhaf086)
Supplement: Web_Material_uhaf086 [file web_material_uhaf086.zip]

Archive with 6 entries (6 files):
- S1_Draper_SNPdensity_N.jpg
- S2_GenomicPCA_N.jpg
- S3_Draper_LD_CombinedPopulations_N.jpg
- S5_AlignmentFigure.png
- S6_MarkerTraitAssociation_N.jpg
- S7_StepwiseReg_N.jpg
